# Supplementary material for: Evaluation of Four Methods for Predicting Carbon Stocks of Korean Pine Plantations in Heilongjiang Province, China
Source: PLoS One. 2015 Dec 14;10(12):e0145017. doi: 10.1371/journal.pone.0145017 (PMC4684388; doi:10.1371/journal.pone.0145017)
Supplement: S1 File — (XLS) [file pone.0145017.s001.xls]

## Sheet: Data
Tree number	DBH(cm)	Tree height(m)	Stem biomas (kg)	Branch biomass (kg)	Foliage biomass (kg)	Root biomass (kg)	Total biomass(kg)
1	24.6	14.7	150.036	47.516	23.4135	62.6096	283.575
2	24.7	13.3	121.99	40.7791	22.6433	33.0719	218.484
3	21.9	13.5	116.79	44.8188	23.2004	54.23	239.039
4	20.3	10.8	77.792	20.3675	15.3599	29.366	142.885
5	18.3	11.6	68.5933	14.1924	8.398	18.6627	109.846
6	24.9	13.3	127.72	66.8476	23.48	28.3567	246.405
7	22.6	11.4	105.927	35.5761	14.6574	36.7147	192.875
8	21	12.2	96.2877	37.047	14.8862	20.5374	168.758
9	19.2	11.7	65.1619	23.3771	10.9136	36.1003	135.553
10	16.5	11.7	54.7344	9.2098	5.5218	21.3754	90.8414
11	22	12.3	94.0196	19.8965	13.3148	36.1003	163.331
12	19	11.9	80.0414	11.2859	11.1342	21.3754	123.837
13	18.2	9.5	71.2204	13.6379	12.2376	14.17	111.266
14	17.1	12.8	48.2886	10.1341	7.7355	18.4381	84.5963
15	14.9	11.5	46.7168	9.8362	6.4664	11.3348	74.3542
16	24.7	13.2	132.53	50.5372	26.568	46.8856	256.521
17	22.2	12.1	100.36	16.3708	14.2746	33.7842	164.79
18	19.7	13.1	78.08	16.563	11.6141	27.81	134.067
19	18.1	12.4	79.25	14.4187	9.0566	21.7175	124.443
20	15.4	11.8	48.39	9.1124	5.9884	23.0454	86.5362
21	26.9	11.8	133.429	96.6158	36.2025	61.4957	327.743
22	24.5	11.5	104.156	49.0756	23.8534	38.2167	215.301
23	22.8	11.4	90.8993	22.6658	12.9898	31.63	158.185
24	22	12.3	92.8766	26.1675	17.7063	29.4059	166.156
25	18	11.3	57.7594	20.194	10.6516	18.2544	106.859
26	26.3	12.7	154.013	42.5718	15.8598	77.6166	290.062
27	22.6	12.9	111.949	17.8575	12.3271	44.3682	186.502
28	20.4	13.5	84.9052	10.3	8.9303	27.5	131.635
29	18.65	12.7	69.644	16.0055	9.1274	24.3368	119.114
30	14.6	11.1	39.2495	2.8716	3.4551	17.1911	62.7673
31	24	13.7	124.175	26.4929	11.6049	57.0024	219.275
32	21.2	14.7	100.348	14.2744	10.5741	27.6794	152.876
33	20.7	16.1	117.507	15.3445	9.3177	22.94	165.109
34	18.7	15.5	89.1794	11.8899	7.6329	21.257	129.959
35	15.1	14.6	57.9918	3.9379	3.7698	25.9558	91.6553
36	22.3	11.6	91.1928	38.5101	16.1732	50.9812	196.857
37	20.5	11.2	64.376	10.5533	7.1012	35.5853	117.616
38	18.5	11.6	69.5022	16.0083	6.6739	24.63	116.814
39	15.5	10.9	43.1998	13.1194	8.6543	16.8115	81.785
40	12.5	10.4	34.6596	7.0486	4.0123	13.6188	59.3393
41	25.5	12.6	135.21	39.0974	21.093	50.5352	245.935
42	23.4	13.1	112.222	37.9194	20.3024	52.9881	223.431
43	21.4	12.3	100.2	34.649	16.7838	59.65	211.283
44	19.4	14.7	94.934	19.5768	12.2299	33.6578	160.398
45	16.5	12.8	58.5856	8.1112	6.0986	35.0279	107.823
46	27.3	12.6	144.092	62.4926	29.1895	87.1201	322.894
47	23.7	12.6	115.418	48.2815	19.9323	53.8389	237.47
48	21.4	12.5	91.3714	20.6749	12.5386	28.16	152.745
49	19.4	13.1	100.495	15.8664	9.7509	35.0118	161.124
50	16.1	11.5	51.8775	7.714	5.9057	19.5296	85.0268
51	19.2	9.7	84.9896	15.5535	10.4738	36.2108	147.228
52	16.7	11.1	44.8286	9.6444	7.9294	12.1161	74.5185
53	15.8	9.6	43.3047	9.5765	7.4567	16.95	77.2879
54	14.5	10.1	39.6744	5.636	4.9112	11.2736	61.4952
55	12.9	10.3	32.7279	6.2626	4.4898	9.76359	53.2439
56	19.5	11.3	57.9648	12.4571	9.6876	18.8457	98.9552
57	18.4	10.4	56.4726	10.2501	8.8712	12.5529	88.1468
58	16.5	10.1	45.7036	7.28	4.5126	22.89	80.3862
59	14.7	10.6	40.7977	9.238	7.1812	11.7412	68.9581
60	12.3	9.7	26.9871	4.4784	3.4219	5.97496	40.8624
61	22.5	11.6	106.181	38.5007	23.7265	29.1807	197.589
62	19.5	12.5	71.4323	11.154	11.4444	22.0524	116.083
63	17	9.3	41.1109	18.3211	12.0001	12.655	84.087
64	14.8	10.4	34.8439	8.07844	7.08073	9.99718	60.0002
65	12.6	10.2	31.3557	3.95108	4.06989	6.67558	46.0522
66	8.6	8.1	11.3347	1.90216	2.2419	2.02667	17.5054
67	24.3	10.53	96.0135	17.731	7.93795	82.3875	204.07
68	24.9	10.9	99.0624	11.8972	33.0317	72.8196	216.811
69	15.6	10.1	40.9305	4.20355	2.68927	20.3032	68.1265
70	14.4	10.9	36.8263	3.72786	2.2319	15.0389	57.8249
71	5.4	5.4	3.39539	0.304219	0.306814	8.34142	12.3478
72	4.8	4.68	2.13525	0.523746	0.429458	8.46557	11.554
73	25	14.4	148.185	55.6315	21.1538	57.4598	282.43
74	20.6	12.9	86.2707	25.3155	11.7201	38.4077	161.714
75	19.5	13.8	94.2012	25.3065	15.3534	38.8591	173.72
76	13.8	12.7	47.7298	6.21308	5.55134	19.5312	79.0254
77	12.6	13.2	32.2923	3.89193	4.42544	13.9622	54.5719
78	30.8	15.9	224.376	53.2979	24.9235	54.6834	357.28
79	23.2	16.2	148.473	26.5698	19.7177	35.5692	230.33
80	19.4	14.8	98.7361	11.8407	9.13463	31.8437	151.555
81	17.7	14.3	80.1405	5.88127	5.62405	18.6471	110.293
82	15.5	13.2	50.6644	6.08905	4.9686	14.791	76.513
83	11.6	13.2	30.3996	1.87534	1.81724	5.67253	39.7647
84	33	12.3	172.501	159.291	48.3443	137.038	517.174
85	25.6	11.9	102.131	33.8174	10.2217	70.5359	216.706
86	23	10.5	89.2395	58.1422	24.6837	41.322	213.387
87	21.7	11.3	99.267	33.7495	19.9184	41.9506	194.886
88	18.5	9.9	60.445	25.818	16.9408	28.1806	131.384
89	8	7.3	8.011	1.15141	1.60315	2.75793	13.5235
